# Supplementary material for: Biological Bases of Empathy and Social Cognition in Patients with Attention-Deficit/Hyperactivity Disorder: A Focus on Treatment with Psychostimulants
Source: Brain Sci. 2021 Oct 24;11(11):1399. doi: 10.3390/brainsci11111399 (PMC8615705; doi:10.3390/brainsci11111399)
Supplement: Supplementary file 1 [file brainsci-11-01399-s001.zip › Supplementary Table S2.xlsx]

## Sheet: Search
Database	Search line	Fields	Restriction	Date of Search	Found
Web of Science	A and B and C	Topic	English, Article	2021-08-10	354
PubMed	A and B and C	Title, Abstract	None	2021-08-10	363
Scopus	A and B and C	Title, Abstract, Keywords	English, Article	2021-08-10	476
Additional records				2021-08-10	1
				Total	1194
				Without Duplicates	723
				Duplicates	471
				Full-Text Articles	27

## Sheet: Eligibility
Inclusion Criteria
(1) Study design: any type of clinical trial
(2) Comparison: either case versus control, drug versus placebo or pre- to peri-/post-treatment
(3) Participants: patients non-retrospectively diagnosed with ADHD according to the international classification systems DSM-IV, ICD-9 or later versions; no restriction for participants’ age, gender or IQ
(4) Intervention: either one-day single-dose administration or prolonged daily administration of psychostimulants (e.g. Methylphenidate) or nonstimulant drugs (e.g. Atomoxetine)
(5) Measures: any type of measurement (i.e. tasks, rating scales and parent- or self-rated questionnaires) assessing empathy, theory of mind and emotion recognition
Exclusion Criteria
(1) Not clinical trial
(2) Absence of adequate comparison
(3) Subjects not diagnosed with ADHD
(4) Retrospective diagnosis of ADHD
(5) Clinical diagnosis not based on DSM-IV, ICD-9 or later versions
(6) Not intervention with psychostimulant/nonstimulant drugs
(7) Not assessment of empathy, theory of mind and emotion recognition
Full-Text Articles	Included	Reasons for Exclusion
Beyer Von Morgenstern et al. 2014	Yes
Bottelier et al. 2017	No	Not assessment of empathy, theory of mind and emotion recognition
Buhrmester et al. 1992	No	Diagnosis not based on DSM-IV, ICD-9 or later versions
Coelho et al. 2017	Yes
Demirci & Erdogan 2016	Yes
Fantozzi et al. 2021	Yes
Golubchik & Weizman 2017	Yes
Golubchik & Weizman 2020	Yes
Gumustas et al. 2017	Yes
Hafeman et al. 2017	No	Not assessment of empathy, theory of mind and emotion recognition
Hall et al. 1999	Yes
Hare et al. 2021	No	Not intervention with psychostimulant/nonstimulant drugs
Kobayashi et al. 2020	No	Not assessment of empathy, theory of mind and emotion recognition
Levi-Shachar et al. 2020	Yes
Levi-Shachar et al. 2021	Yes
Maoz et al. 2014	Yes
Maoz et al. 2019	Yes
Petersen et al. 2012	No	Retrospective diagnosis of ADHD
Schulz et al. 2013	No	Subjects not diagnosed with ADHD
Schulz et al. 2014	No	Not intervention with psychostimulant/nonstimulant drugs
Schulz et al. 2018	Yes
Schwenck et al. 2013	Yes
Schweren et al. 2015	No	Not assessment of empathy, theory of mind and emotion recognition
Schweren et al. 2019	No	Not assessment of empathy, theory of mind and emotion recognition
Van Der Meere et al. 1999	No	Diagnosis not based on DSM-IV, ICD-9 or later versions
Whalen et al. 1990	No	Diagnosis not based on DSM-IV, ICD-9 or later versions
Williams et al. 2008	Yes

## Sheet: Fields
Field A: ADHD	Field B: Empathy and related constructs	Field C: Drug treatment
ADHD	empathy	adderall
ADDH	sympathy	addwize
ADD	theory of mind	amfebutamone
attention deficit hyperactivity disorder	ToM	amfetamine
attention-deficit hyperactivity disorder	compassion	amphetamine
attention deficit/hyperactivity disorder	social cognition	aptensio
attention-deficit/hyperactivity disorder	prosocial	atoken
attention deficit disorder with hyperactivity	emotion recognition	atomoxetine
attention deficit disorder and hyperactivity	affect recognition	attenade
hyperkinetic disorder	facial expression	attentin
hyperkinetic syndrome		attentrol
		axepta
		biphentin
		bupropion
		catapresan
		centedrin
		centramina
		chlophazolin
		chloroamphetamine
		clofelin
		clonidine
		clopheline
		concerta
		daytrana
		deoxyephedrine
		desoxyephedrine
		desoxyn
		detrostat
		dexamfetamine
		dexamphetamine
		dexedrine
		dexmethylphenidate
		dextroamphetamine
		dextrostat
		dixarit
		drug
		duraclon
		dyanavel
		ecstasy
		elvanse
		equasym
		estulic
		evekeo
		fenamine
		focalin
		gemiton
		guanfacine
		hemiton
		hynidate
		inspiral
		intuniv
		isoglaucon
		kapvay
		klofenil
		lisdexamfetamine
		lisdexamfetamine
		medication
		medikinet
		metadate
		metamfetamine
		methamphetamine
		methylamphetamine
		methylenedioxyamphetamine
		methylin
		methylphenidate
		modafinil
		nexiclon
		oxydess
		penid
		pharmaco*
		phenamine
		phenida
		phenidylate
		phenopromin
		procentra
		psychostimulant
		psychotropic
		quillivant
		quomen
		ritalin
		ritalina
		rubifen
		stimulant
		strattera
		tenex
		tomoxetin
		tranquilyn
		treatment
		tsentedrin
		venvanse
		vyvanse
		wellbutrin
		zenzedi
		zyban
		zyntabac

## Sheet: Searchline
Searchline: Web of Science
(“ADHD” OR “ADDH” OR “ADD” OR “attention deficit hyperactivity disorder” OR “attention-deficit hyperactivity disorder” OR “attention deficit/hyperactivity disorder” OR “attention-deficit/hyperactivity disorder” OR “attention deficit disorder with hyperactivity” OR “attention deficit disorder and hyperactivity” OR “hyperkinetic disorder hyperkinetic syndrome”)
AND
(“empath*” OR “sympath*” OR “theory of mind” OR “ToM” OR “compassion” OR “social cognition” OR “prosocial” OR “emotion recognition” OR “affect recognition” OR “facial expression*”)
AND
(“adderall” OR “amphetamine*” OR “atomoxetine” OR “catapres*” OR “concerta” OR “drug*” OR “equasym” OR “guanfacine” OR “medikinet” OR “methylphenidate” OR “pharmaco*” OR “psychostimulant*” OR “psychotropic” OR “ritalin” OR “stimulant*” OR “strattera” OR “treatment*”)
Searchline: PubMed
(ADHD[Title/Abstract]) OR (ADDH[Title/Abstract]) OR (ADD[Title/Abstract]) OR (attention deficit hyperactivity disorder[Title/Abstract]) OR (attention-deficit hyperactivity disorder[Title/Abstract]) OR (attention deficit/hyperactivity disorder[Title/Abstract]) OR (attention-deficit/hyperactivity disorder[Title/Abstract]) OR (attention deficit disorder with hyperactivity[Title/Abstract]) OR (attent…
AND
(empath*[Title/Abstract]) OR (sympath*[Title/Abstract]) OR (theory of mind[Title/Abstract]) OR (ToM[Title/Abstract]) OR (compassion[Title/Abstract]) OR (social cognition[Title/Abstract]) OR (prosocial[Title/Abstract]) OR (emotion recognition[Title/Abstract]) OR (affect recognition[Title/Abstract]) OR (facial expression*[Title/Abstract])
AND
(adderall[Title/Abstract]) OR (amfebutamone[Title/Abstract]) OR (amfetamine*[Title/Abstract]) OR (amphetamine*[Title/Abstract]) OR (aptensio[Title/Abstract]) OR (atomoxetine[Title/Abstract]) OR (attentin[Title/Abstract]) OR (biphentin[Title/Abstract]) OR (bupropion[Title/Abstract]) OR (catapres*[Title/Abstract]) OR (centedrin[Title/Abstract]) OR (centramin[Title/Abstract]) OR (chlophazolin[Title/…
Searchline: Scopus
(“ADHD” OR “ADDH” OR “ADD” OR “attention deficit hyperactivity disorder” OR “hyperkinetic disorder hyperkinetic syndrome”)
AND
(“empath*” OR “sympath*” OR “theory of mind” OR “ToM” OR “compassion” OR “social cognition” OR “prosocial” OR “emotion recognition” OR “affect recognition” OR “facial expression*”)
AND
( “amphetamine*” OR “atomoxetine” OR “drug*” OR “guanfacine” OR “methylphenidate” OR “pharmaco*” OR “psychostimulant*” OR “psychotropic” OR “ritalin” OR “stimulant*” OR “treatment*”)
